# Supplementary material for: Extensive Decoupling of Metabolic Genes in Cancer
Source: PLoS Comput Biol. 2015 May 11;11(5):e1004176. doi: 10.1371/journal.pcbi.1004176 (PMC4427321; doi:10.1371/journal.pcbi.1004176)
Supplement: S1 Code — (PY) [file pcbi.1004176.s001.py]

# A function using the Fisher R to Z transformation to calculate differential co-expression. The function is vectorized, and accepts a vector of correlation coefficients.

# Define the Fisher R to Z transform
def r2z(a,b,na,nb):
	na = np.float(na)
	nb = np.float(nb)
	
	# Find where a or b equal one
	noneidx = np.where((a!=1) & (b!=1))
	
	r2z = np.zeros(len(a))
	
	r2z[noneidx] = (0.5*np.log((1+a[noneidx])/(1-a[noneidx])) - 0.5*np.log((1+b[noneidx])/(1-b[noneidx])))/(np.sqrt(1/(na-3)+1/(nb-3)))
	
	return r2z
